# Supplementary material for: Field-Induced Single-Ion Magnet Behavior in Nickel(II) Complexes with Functionalized 2,2′:6′-2″-Terpyridine Derivatives: Preparation and Magneto-Structural Study
Source: Molecules. 2023 May 29;28(11):4423. doi: 10.3390/molecules28114423 (PMC10254432; doi:10.3390/molecules28114423)
Supplement: Supplementary file 1 [file molecules-28-04423-s001.zip]

Archive with 1 entries (1 files):
- molecules-2413879-supplementary.pdf
